# Supplementary material for: Expanding the horizon: Discovery of two new spider species of the Pholcus phungiformes species group (Araneae, Pholcidae) from Inner Mongolia, China, with a new western record for the group
Source: Zookeys. 2026 Apr 2;1275:333–43. doi: 10.3897/zookeys.1275.186998 (PMC13066822; doi:10.3897/zookeys.1275.186998)
Supplement: XML Treatment for Pholcus alashan [file zookeys.1275.186998-treatment2.xml]

<!DOCTYPE tp:taxon-treatment
  PUBLIC "-//TaxonX//DTD Taxonomic Treatment Publishing DTD v0 20100105//EN" "tax-treatment-NSO.dtd">
<tp:taxon-treatment xmlns:tp="http://www.plazi.org/taxpub"><tp:treatment-meta><kwd-group><label>Taxon classification</label><kwd>
                <named-content content-type="kingdom">Animalia</named-content>
              </kwd><kwd>
                <named-content content-type="order">Araneae</named-content>
              </kwd><kwd>
                <named-content content-type="family">Pholcidae</named-content>
              </kwd></kwd-group><mixed-citation publication-type="journal"><person-group><name><surname>Yan</surname><given-names>Meichen</given-names></name><name><surname>Liu</surname><given-names>Yating</given-names></name><name><surname>Wang</surname><given-names>Luyu</given-names></name><name><surname>Yao</surname><given-names>Zhiyuan</given-names></name></person-group><article-title>Expanding the horizon: Discovery of two new spider species of the <italic><tp:taxon-name><tp:taxon-name-part taxon-name-part-type="genus" reg="Pholcus">Pholcus</tp:taxon-name-part> <tp:taxon-name-part taxon-name-part-type="species" reg="phungiformes">phungiformes</tp:taxon-name-part></tp:taxon-name></italic> species group (<tp:taxon-name><tp:taxon-name-part taxon-name-part-type="order" reg="Araneae">Araneae</tp:taxon-name-part></tp:taxon-name>, <tp:taxon-name><tp:taxon-name-part taxon-name-part-type="family" reg="Pholcidae">Pholcidae</tp:taxon-name-part></tp:taxon-name>) from Inner Mongolia, China, with a new western record for the group</article-title><source>Zookeys</source><day>02</day><month>04</month><year>2026</year><volume>1275</volume><fpage>333</fpage><lpage>343</lpage><pub-id pub-id-type="doi">10.3897/zookeys.1275.186998</pub-id></mixed-citation></tp:treatment-meta><tp:nomenclature><tp:taxon-name><object-id xmlns:xlink="http://www.w3.org/1999/xlink" content-type="arpha" xlink:type="simple">CF80FCBB-76C1-557E-87B7-D84A3C8939F2</object-id>
                    		<tp:taxon-name-part taxon-name-part-type="genus" reg="Pholcus">Pholcus</tp:taxon-name-part> <tp:taxon-name-part taxon-name-part-type="species" reg="alashan">alashan</tp:taxon-name-part>
                    	
                    		<object-id xmlns:xlink="http://www.w3.org/1999/xlink" content-type="zoobank" xlink:type="simple">https://zoobank.org/62C4B065-012E-4123-A57F-78EC55990207</object-id>
                    	</tp:taxon-name><tp:taxon-authority>Wang &amp; Yao</tp:taxon-authority><tp:taxon-status xmlns:xlink="http://www.w3.org/1999/xlink" xlink:type="simple">sp. nov.</tp:taxon-status><xref ref-type="fig" rid="F2">Figs 2</xref><xref ref-type="fig" rid="F3">, 3</xref></tp:nomenclature><tp:treatment-sec sec-type="Type material"><title>Type material.</title><p><bold><italic>Holotype</italic></bold>: China • ♂; Inner Mongolia, Alashan Zuoqi, Helanshan Mountain, Guangzong Temple; <named-content xmlns:xlink="http://www.w3.org/1999/xlink" content-type="dwc:verbatimCoordinates" xlink:type="simple">38.665300°N, 105.807267°E</named-content>; alt. 1976 m; 9 June 2015; T. Lu, G. Huang, L. Wang et al. leg.; <abbrev xmlns:xlink="http://www.w3.org/1999/xlink" content-type="institution" xlink:title="Shenyang Normal University in Liaoning, China" xlink:type="simple">SYNU</abbrev>-Ar00534. <bold><italic>Paratypes</italic></bold>: China • 3♀; same locality and collectors as for the holotype; 8 June 2015; <abbrev xmlns:xlink="http://www.w3.org/1999/xlink" content-type="institution" xlink:title="Shenyang Normal University in Liaoning, China" xlink:type="simple">SYNU</abbrev>-Ar00535–537 • 3♂; same locality as for the holotype; 8 August 2025; Z. Yao, B. Wang &amp; X. Li leg.; <abbrev xmlns:xlink="http://www.w3.org/1999/xlink" content-type="institution" xlink:title="Shenyang Normal University in Liaoning, China" xlink:type="simple">SYNU</abbrev>-Ar00538–540 • 3♀; same data as for preceding; <abbrev xmlns:xlink="http://www.w3.org/1999/xlink" content-type="institution" xlink:title="Shenyang Normal University in Liaoning, China" xlink:type="simple">SYNU</abbrev>-Ar00541–543.</p></tp:treatment-sec><tp:treatment-sec sec-type="Etymology"><title>Etymology.</title><p>The specific name refers to the type locality; noun in apposition.</p></tp:treatment-sec><tp:treatment-sec sec-type="Diagnosis"><title>Diagnosis.</title><p>The new species can be easily distinguished from all known congeners in the <italic><tp:taxon-name><tp:taxon-name-part taxon-name-part-type="genus" reg="Pholcus">P.</tp:taxon-name-part> <tp:taxon-name-part taxon-name-part-type="species" reg="phungiformes">phungiformes</tp:taxon-name-part></tp:taxon-name></italic> species group by the following combination of characters: procursus with curved distal membranous process (<abbrev xmlns:xlink="http://www.w3.org/1999/xlink" xlink:title="distal process" xlink:type="simple">dp</abbrev> in Fig. <xref ref-type="fig" rid="F2">2C</xref>) and sclerotized dorso-subdistal apophysis (<abbrev xmlns:xlink="http://www.w3.org/1999/xlink" xlink:title="dorso-subdistal apophysis" xlink:type="simple">dsa</abbrev> in Fig. <xref ref-type="fig" rid="F2">2C</xref>), uncus proximo-laterally strongly protruding (arrow in Fig. <xref ref-type="fig" rid="F3">3C</xref>), epigyne nearly triangular (Fig. <xref ref-type="fig" rid="F3">3A</xref>), and vulval pore plates as long as epigynal knob (<abbrev xmlns:xlink="http://www.w3.org/1999/xlink" xlink:title="pore plate" xlink:type="simple">pp</abbrev> in Fig. <xref ref-type="fig" rid="F3">3B</xref>, kn in Fig. <xref ref-type="fig" rid="F3">3A</xref>).</p><fig id="F2" position="float" orientation="portrait"><object-id xmlns:xlink="http://www.w3.org/1999/xlink" content-type="doi" xlink:type="simple">10.3897/zookeys.1275.186998.figure2</object-id><object-id xmlns:xlink="http://www.w3.org/1999/xlink" content-type="arpha" xlink:type="simple">96038823-C545-5EF0-AF63-DCDD8CFF6959</object-id><label>Figure 2.</label><caption><p><italic><tp:taxon-name><tp:taxon-name-part taxon-name-part-type="genus" reg="Pholcus">Pholcus</tp:taxon-name-part> <tp:taxon-name-part taxon-name-part-type="species" reg="alashan">alashan</tp:taxon-name-part></tp:taxon-name></italic> sp. nov., holotype male. <bold>A</bold>. Palp, prolateral view; <bold>B</bold>. Palp, retrolateral view; <bold>C</bold>. Distal part of procursus, prolateral view; <bold>D</bold>. Distal part of procursus, dorsal view. Abbreviations: b = bulb, <abbrev xmlns:xlink="http://www.w3.org/1999/xlink" xlink:title="distal process" xlink:type="simple">dp</abbrev> = distal process, <abbrev xmlns:xlink="http://www.w3.org/1999/xlink" xlink:title="dorsal spine" xlink:type="simple">ds</abbrev> = dorsal spine, <abbrev xmlns:xlink="http://www.w3.org/1999/xlink" xlink:title="dorso-subdistal apophysis" xlink:type="simple">dsa</abbrev> = dorso-subdistal apophysis, e = embolus, <abbrev xmlns:xlink="http://www.w3.org/1999/xlink" xlink:title="procursus" xlink:type="simple">pr</abbrev> = procursus, <abbrev xmlns:xlink="http://www.w3.org/1999/xlink" xlink:title="prolatero-ventral protrusion" xlink:type="simple">pvp</abbrev> = prolatero-ventral protrusion, <abbrev xmlns:xlink="http://www.w3.org/1999/xlink" xlink:title="retrolatero-proximal apophysis" xlink:type="simple">rpa</abbrev> = retrolatero-proximal apophysis, u = uncus, <abbrev xmlns:xlink="http://www.w3.org/1999/xlink" xlink:title="ventral apophysis" xlink:type="simple">va</abbrev> = ventral apophysis, <abbrev xmlns:xlink="http://www.w3.org/1999/xlink" xlink:title="ventral protrusion" xlink:type="simple">vp</abbrev> = ventral protrusion. Scale bars: 0.20 (<bold>A, B</bold>); 0.10 (<bold>C, D</bold>).</p></caption><graphic xmlns:xlink="http://www.w3.org/1999/xlink" xlink:href="zookeys-1275-333_article-186998__-g002.jpg" id="oo_1578995.jpg" position="float" orientation="portrait" xlink:type="simple"><uri content-type="original_file" xlink:type="simple">https://binary.pensoft.net/fig/1578995</uri></graphic></fig><fig id="F3" position="float" orientation="portrait"><object-id xmlns:xlink="http://www.w3.org/1999/xlink" content-type="doi" xlink:type="simple">10.3897/zookeys.1275.186998.figure3</object-id><object-id xmlns:xlink="http://www.w3.org/1999/xlink" content-type="arpha" xlink:type="simple">C9F7DCD5-16CD-58DA-B992-187362F531EC</object-id><label>Figure 3.</label><caption><p><italic><tp:taxon-name><tp:taxon-name-part taxon-name-part-type="genus" reg="Pholcus">Pholcus</tp:taxon-name-part> <tp:taxon-name-part taxon-name-part-type="species" reg="alashan">alashan</tp:taxon-name-part></tp:taxon-name></italic> sp. nov., holotype male (<bold>C–F</bold>) and paratype female (<bold>A, B, G, H</bold>). <bold>A</bold>. Epigyne, ventral view; <bold>B</bold>. Vulva, dorsal view; <bold>C</bold>. Bulbal apophyses, prolateral view (arrow indicates strongly protruding part; the insert is retrolateral view of “pseudo-appendix”); <bold>D</bold>. Chelicerae, frontal view; <bold>E, G</bold>. Habitus, dorsal view; <bold>F</bold>. Habitus, lateral view; <bold>H</bold>. Habitus, ventral view. Abbreviations: <abbrev xmlns:xlink="http://www.w3.org/1999/xlink" xlink:title="anterior arch" xlink:type="simple">aa</abbrev> = anterior arch, b = bulb, <abbrev xmlns:xlink="http://www.w3.org/1999/xlink" xlink:title="distal apophysis" xlink:type="simple">da</abbrev> = distal apophysis, e = embolus, <abbrev xmlns:xlink="http://www.w3.org/1999/xlink" xlink:title="frontal apophysis" xlink:type="simple">fa</abbrev> = frontal apophysis, <abbrev xmlns:xlink="http://www.w3.org/1999/xlink" xlink:title="knob" xlink:type="simple">kn</abbrev> = knob, <abbrev xmlns:xlink="http://www.w3.org/1999/xlink" xlink:title="proximo-lateral apophysis" xlink:type="simple">pa</abbrev> = proximo-lateral apophysis, <abbrev xmlns:xlink="http://www.w3.org/1999/xlink" xlink:title="pore plate" xlink:type="simple">pp</abbrev> = pore plate, <abbrev xmlns:xlink="http://www.w3.org/1999/xlink" xlink:title="proximal apophysis" xlink:type="simple">pra</abbrev> = proximal apophysis, u = uncus. Scale bars: 0.20 (<bold>A–D</bold>); 0.10 (the insert in <bold>C</bold>); 1.00 (<bold>E–H</bold>).</p></caption><graphic xmlns:xlink="http://www.w3.org/1999/xlink" xlink:href="zookeys-1275-333_article-186998__-g003.jpg" id="oo_1578996.jpg" position="float" orientation="portrait" xlink:type="simple"><uri content-type="original_file" xlink:type="simple">https://binary.pensoft.net/fig/1578996</uri></graphic></fig></tp:treatment-sec><tp:treatment-sec sec-type="Description"><title>Description.</title><p><bold>Male (<italic>holotype</italic>): <italic>Measurements</italic></bold>: Total length 5.31 (5.51 with clypeus), carapace 1.55 long, 1.88 wide, opisthosoma 3.76 long, 1.68 wide. <bold><italic>Leg I</italic></bold>: 39.48 (10.06, 0.74, 10.13, 16.15, 2.40), <bold><italic>leg II</italic></bold>: 27.36 (7.56, 0.72, 6.79, 10.77, 1.52), <bold><italic>leg III</italic></bold>: 19.51 (5.71, 0.64, 4.68, 7.44, 1.04), <bold><italic>leg IV</italic></bold>: 26.14 (7.76, 0.66, 6.44, 9.94, 1.34); <bold><italic>tibia I <abbrev xmlns:xlink="http://www.w3.org/1999/xlink" xlink:title="length/diameter ratio" xlink:type="simple">L/d</abbrev></italic></bold>: 56. <bold><italic>Eye interdistances and diameters</italic></bold>: <abbrev xmlns:xlink="http://www.w3.org/1999/xlink" xlink:title="posterior median eye" xlink:type="simple">PME</abbrev>–<abbrev xmlns:xlink="http://www.w3.org/1999/xlink" xlink:title="posterior median eye" xlink:type="simple">PME</abbrev> 0.24, <abbrev xmlns:xlink="http://www.w3.org/1999/xlink" xlink:title="posterior median eye" xlink:type="simple">PME</abbrev> 0.15, <abbrev xmlns:xlink="http://www.w3.org/1999/xlink" xlink:title="posterior median eye" xlink:type="simple">PME</abbrev>–<abbrev xmlns:xlink="http://www.w3.org/1999/xlink" xlink:title="anterior lateral eye" xlink:type="simple">ALE</abbrev> 0.04, <abbrev xmlns:xlink="http://www.w3.org/1999/xlink" xlink:title="anterior median eye" xlink:type="simple">AME</abbrev>–<abbrev xmlns:xlink="http://www.w3.org/1999/xlink" xlink:title="anterior median eye" xlink:type="simple">AME</abbrev> 0.05, <abbrev xmlns:xlink="http://www.w3.org/1999/xlink" xlink:title="anterior median eye" xlink:type="simple">AME</abbrev> 0.12. <bold><italic>Sternum width/length</italic></bold>: 1.29/1.05.</p><p><bold><italic>Color</italic></bold>: Carapace yellowish, with radiating marks; ocular area yellowish, with median and lateral brown bands; clypeus yellowish; sternum yellowish, with brown marks. Legs yellowish, but whitish on distal parts of femora and tibiae, without darker rings on femora and tibiae. Opisthosoma yellowish, with dorsal and lateral spots.</p><p><bold><italic>Body</italic></bold>: As in Fig. <xref ref-type="fig" rid="F3">3E, F</xref>; ocular area elevated, without eye-stalks.</p><p><bold><italic>Chelicerae</italic></bold>: As in Fig. <xref ref-type="fig" rid="F3">3D</xref>, with pair of proximo-lateral apophyses (<abbrev xmlns:xlink="http://www.w3.org/1999/xlink" xlink:title="proximo-lateral apophysis" xlink:type="simple">pa</abbrev>), pair of distal apophyses (<abbrev xmlns:xlink="http://www.w3.org/1999/xlink" xlink:title="distal apophysis" xlink:type="simple">da</abbrev>) with two teeth each, and pair of frontal apophyses (<abbrev xmlns:xlink="http://www.w3.org/1999/xlink" xlink:title="frontal apophysis" xlink:type="simple">fa</abbrev>).</p><p><bold><italic>Legs</italic></bold>: Retrolateral trichobothrium on tibia I situated at 3% proximally; legs with short vertical setae on tibiae, metatarsi, and tarsi; tarsus I with 38 distinct pseudosegments.</p><p><bold><italic>Palp</italic></bold>: As in Fig. <xref ref-type="fig" rid="F2">2A, B</xref>; trochanter with long (5× longer than wide) ventral apophysis (<abbrev xmlns:xlink="http://www.w3.org/1999/xlink" xlink:title="ventral apophysis" xlink:type="simple">va</abbrev>); femur with retrolatero-proximal apophysis (<abbrev xmlns:xlink="http://www.w3.org/1999/xlink" xlink:title="retrolatero-proximal apophysis" xlink:type="simple">rpa</abbrev>) and distinct ventral protrusion (<abbrev xmlns:xlink="http://www.w3.org/1999/xlink" xlink:title="ventral protrusion" xlink:type="simple">vp</abbrev>); tibia with prolatero-ventral protrusion (<abbrev xmlns:xlink="http://www.w3.org/1999/xlink" xlink:title="prolatero-ventral protrusion" xlink:type="simple">pvp</abbrev>); procursus (<abbrev xmlns:xlink="http://www.w3.org/1999/xlink" xlink:title="procursus" xlink:type="simple">pr</abbrev>) simple proximally, but complex distally, with raised prolatero-subdistal edge bearing distal membranous process (<abbrev xmlns:xlink="http://www.w3.org/1999/xlink" xlink:title="distal process" xlink:type="simple">dp</abbrev>), sclerotized dorso-subdistal apophysis (<abbrev xmlns:xlink="http://www.w3.org/1999/xlink" xlink:title="dorso-subdistal apophysis" xlink:type="simple">dsa</abbrev>), and two dorsal spines (<abbrev xmlns:xlink="http://www.w3.org/1999/xlink" xlink:title="dorsal spine" xlink:type="simple">ds</abbrev>); uncus (u) with proximal apophysis (<abbrev xmlns:xlink="http://www.w3.org/1999/xlink" xlink:title="proximal apophysis" xlink:type="simple">pra</abbrev>) and scales, proximo-laterally strongly protruding (arrow in Fig. <xref ref-type="fig" rid="F3">3C</xref>); “pseudo-appendix” semi-transparent (Fig. <xref ref-type="fig" rid="F3">3C</xref>); embolus (e) weakly sclerotized, with transparent distal projections.</p><p><bold>Female</bold> (<bold><italic>paratype</italic></bold>, <abbrev xmlns:xlink="http://www.w3.org/1999/xlink" content-type="institution" xlink:title="Shenyang Normal University in Liaoning, China" xlink:type="simple">SYNU</abbrev>-Ar00535): Similar to male, habitus as in Fig. <xref ref-type="fig" rid="F3">3G, H</xref>. Total length 4.95 (5.18 with clypeus), carapace 1.35 long, 1.70 wide, opisthosoma 3.60 long, 1.64 wide; <bold><italic>tibia I</italic></bold>: 6.86; <bold><italic>tibia I <abbrev xmlns:xlink="http://www.w3.org/1999/xlink" xlink:title="length/diameter ratio" xlink:type="simple">L/d</abbrev></italic></bold>: 43. <bold><italic>Eye interdistances and diameters</italic></bold>: <abbrev xmlns:xlink="http://www.w3.org/1999/xlink" xlink:title="posterior median eye" xlink:type="simple">PME</abbrev>–<abbrev xmlns:xlink="http://www.w3.org/1999/xlink" xlink:title="posterior median eye" xlink:type="simple">PME</abbrev> 0.21, <abbrev xmlns:xlink="http://www.w3.org/1999/xlink" xlink:title="posterior median eye" xlink:type="simple">PME</abbrev> 0.16, <abbrev xmlns:xlink="http://www.w3.org/1999/xlink" xlink:title="posterior median eye" xlink:type="simple">PME</abbrev>–<abbrev xmlns:xlink="http://www.w3.org/1999/xlink" xlink:title="anterior lateral eye" xlink:type="simple">ALE</abbrev> 0.04, <abbrev xmlns:xlink="http://www.w3.org/1999/xlink" xlink:title="anterior median eye" xlink:type="simple">AME</abbrev>–<abbrev xmlns:xlink="http://www.w3.org/1999/xlink" xlink:title="anterior median eye" xlink:type="simple">AME</abbrev> 0.04, <abbrev xmlns:xlink="http://www.w3.org/1999/xlink" xlink:title="anterior median eye" xlink:type="simple">AME</abbrev> 0.09. <bold><italic>Sternum width/length</italic></bold>: 1.09/0.93. Clypeus with brown marks. Epigyne (Fig. <xref ref-type="fig" rid="F3">3A</xref>) nearly triangular, posteriorly strongly curved, with knob (kn). Vulva (Fig. <xref ref-type="fig" rid="F3">3B</xref>) with sclerotized wave-shaped anterior arch (<abbrev xmlns:xlink="http://www.w3.org/1999/xlink" xlink:title="anterior arch" xlink:type="simple">aa</abbrev>) and pair of long, elliptical pore plates (<abbrev xmlns:xlink="http://www.w3.org/1999/xlink" xlink:title="pore plate" xlink:type="simple">pp</abbrev>).</p></tp:treatment-sec><tp:treatment-sec sec-type="Variation"><title>Variation.</title><p>Tibia I in three male paratypes (<abbrev xmlns:xlink="http://www.w3.org/1999/xlink" content-type="institution" xlink:title="Shenyang Normal University in Liaoning, China" xlink:type="simple">SYNU</abbrev>-Ar00538–540): 9.94, 10.51, 11.03. Tibia I in the other three female paratypes (<abbrev xmlns:xlink="http://www.w3.org/1999/xlink" content-type="institution" xlink:title="Shenyang Normal University in Liaoning, China" xlink:type="simple">SYNU</abbrev>-Ar00541–543): 7.88, 8.08, 8.64 (Leg I missing in <abbrev xmlns:xlink="http://www.w3.org/1999/xlink" content-type="institution" xlink:title="Shenyang Normal University in Liaoning, China" xlink:type="simple">SYNU</abbrev>-Ar00536–537).</p></tp:treatment-sec><tp:treatment-sec sec-type="Habitat"><title>Habitat.</title><p>Underside of overhang on rocky cliffs in a mountainous area.</p></tp:treatment-sec><tp:treatment-sec sec-type="Distribution"><title>Distribution.</title><p>China (Inner Mongolia, known only from the type locality; Fig. <xref ref-type="fig" rid="F1">1</xref>).</p></tp:treatment-sec><tp:treatment-sec><!--Section generated to contain objects referenced in tp:taxon-treatment.--><fig id="F1" position="float" orientation="portrait"><object-id xmlns:xlink="http://www.w3.org/1999/xlink" content-type="doi" xlink:type="simple">10.3897/zookeys.1275.186998.figure1</object-id><object-id xmlns:xlink="http://www.w3.org/1999/xlink" content-type="arpha" xlink:type="simple">23BA4BC6-9DB7-599C-B21F-049E4B1A773E</object-id><label>Figure 1.</label><caption><p>Distribution records and habitats of new species within the <italic><tp:taxon-name><tp:taxon-name-part taxon-name-part-type="genus" reg="Pholcus">Pholcus</tp:taxon-name-part> <tp:taxon-name-part taxon-name-part-type="species" reg="phungiformes">phungiformes</tp:taxon-name-part></tp:taxon-name></italic> species group. <bold>A</bold>. Distribution records (<bold>1</bold>. <italic><tp:taxon-name><tp:taxon-name-part taxon-name-part-type="genus" reg="Pholcus">P.</tp:taxon-name-part> <tp:taxon-name-part taxon-name-part-type="species" reg="alashan">alashan</tp:taxon-name-part></tp:taxon-name></italic> sp. nov.; <bold>2</bold>. <italic><tp:taxon-name><tp:taxon-name-part taxon-name-part-type="genus" reg="Pholcus">P.</tp:taxon-name-part> <tp:taxon-name-part taxon-name-part-type="species" reg="chifeng">chifeng</tp:taxon-name-part></tp:taxon-name></italic> sp. nov.); <bold>B</bold>. Habitat of <italic><tp:taxon-name><tp:taxon-name-part taxon-name-part-type="genus" reg="Pholcus">P.</tp:taxon-name-part> <tp:taxon-name-part taxon-name-part-type="species" reg="alashan">alashan</tp:taxon-name-part></tp:taxon-name></italic> sp. nov.; <bold>C</bold>. Habitat of <italic><tp:taxon-name><tp:taxon-name-part taxon-name-part-type="genus" reg="Pholcus">P.</tp:taxon-name-part> <tp:taxon-name-part taxon-name-part-type="species" reg="chifeng">chifeng</tp:taxon-name-part></tp:taxon-name></italic> sp. nov.</p></caption><graphic xmlns:xlink="http://www.w3.org/1999/xlink" xlink:href="zookeys-1275-333_article-186998__-g001.jpg" id="oo_1578994.jpg" position="float" orientation="portrait" xlink:type="simple"><uri content-type="original_file" xlink:type="simple">https://binary.pensoft.net/fig/1578994</uri></graphic></fig></tp:treatment-sec></tp:taxon-treatment>
