# Supplementary material for: Expanding the horizon: Discovery of two new spider species of the Pholcus phungiformes species group (Araneae, Pholcidae) from Inner Mongolia, China, with a new western record for the group
Source: Zookeys. 2026 Apr 2;1275:333–43. doi: 10.3897/zookeys.1275.186998 (PMC13066822; doi:10.3897/zookeys.1275.186998)
Supplement: XML Treatment for Pholcus chifeng [file zookeys.1275.186998-treatment3.xml]

<!DOCTYPE tp:taxon-treatment
  PUBLIC "-//TaxonX//DTD Taxonomic Treatment Publishing DTD v0 20100105//EN" "tax-treatment-NSO.dtd">
<tp:taxon-treatment xmlns:tp="http://www.plazi.org/taxpub"><tp:treatment-meta><kwd-group><label>Taxon classification</label><kwd>
                <named-content content-type="kingdom">Animalia</named-content>
              </kwd><kwd>
                <named-content content-type="order">Araneae</named-content>
              </kwd><kwd>
                <named-content content-type="family">Pholcidae</named-content>
              </kwd></kwd-group><mixed-citation publication-type="journal"><person-group><name><surname>Yan</surname><given-names>Meichen</given-names></name><name><surname>Liu</surname><given-names>Yating</given-names></name><name><surname>Wang</surname><given-names>Luyu</given-names></name><name><surname>Yao</surname><given-names>Zhiyuan</given-names></name></person-group><article-title>Expanding the horizon: Discovery of two new spider species of the <italic><tp:taxon-name><tp:taxon-name-part taxon-name-part-type="genus" reg="Pholcus">Pholcus</tp:taxon-name-part> <tp:taxon-name-part taxon-name-part-type="species" reg="phungiformes">phungiformes</tp:taxon-name-part></tp:taxon-name></italic> species group (<tp:taxon-name><tp:taxon-name-part taxon-name-part-type="order" reg="Araneae">Araneae</tp:taxon-name-part></tp:taxon-name>, <tp:taxon-name><tp:taxon-name-part taxon-name-part-type="family" reg="Pholcidae">Pholcidae</tp:taxon-name-part></tp:taxon-name>) from Inner Mongolia, China, with a new western record for the group</article-title><source>Zookeys</source><day>02</day><month>04</month><year>2026</year><volume>1275</volume><fpage>333</fpage><lpage>343</lpage><pub-id pub-id-type="doi">10.3897/zookeys.1275.186998</pub-id></mixed-citation></tp:treatment-meta><tp:nomenclature><tp:taxon-name><object-id xmlns:xlink="http://www.w3.org/1999/xlink" content-type="arpha" xlink:type="simple">3F2F7280-2421-5A11-80B0-683C0AF0D4AF</object-id>
                    		<tp:taxon-name-part taxon-name-part-type="genus" reg="Pholcus">Pholcus</tp:taxon-name-part> <tp:taxon-name-part taxon-name-part-type="species" reg="chifeng">chifeng</tp:taxon-name-part>
                    	
                    		<object-id xmlns:xlink="http://www.w3.org/1999/xlink" content-type="zoobank" xlink:type="simple">https://zoobank.org/57F0770B-D269-42CE-9068-3BA6DCD8DC59</object-id>
                    	</tp:taxon-name><tp:taxon-authority>Yan &amp; Yao</tp:taxon-authority><tp:taxon-status xmlns:xlink="http://www.w3.org/1999/xlink" xlink:type="simple">sp. nov.</tp:taxon-status><xref ref-type="fig" rid="F4">Figs 4</xref><xref ref-type="fig" rid="F5">, 5</xref></tp:nomenclature><tp:treatment-sec sec-type="Type material"><title>Type material.</title><p><bold><italic>Holotype</italic></bold>: China • ♂; Inner Mongolia, Chifeng, Ningcheng County, Heilihe Town, Canglonggu Scenic Spot; <named-content xmlns:xlink="http://www.w3.org/1999/xlink" content-type="dwc:verbatimCoordinates" xlink:type="simple">41.367897°N, 118.647410°E</named-content>; alt. 859 m; 10 August 2025; Z. Yao, B. Wang &amp; X. Li leg.; <abbrev xmlns:xlink="http://www.w3.org/1999/xlink" content-type="institution" xlink:title="Shenyang Normal University in Liaoning, China" xlink:type="simple">SYNU</abbrev>-Ar00544. <bold><italic>Paratypes</italic></bold>: China • 1♂; same data as for the holotype; <abbrev xmlns:xlink="http://www.w3.org/1999/xlink" content-type="institution" xlink:title="Shenyang Normal University in Liaoning, China" xlink:type="simple">SYNU</abbrev>-Ar00545 • 3♀; same data as for the holotype; <abbrev xmlns:xlink="http://www.w3.org/1999/xlink" content-type="institution" xlink:title="Shenyang Normal University in Liaoning, China" xlink:type="simple">SYNU</abbrev>-Ar00546–548.</p></tp:treatment-sec><tp:treatment-sec sec-type="Etymology"><title>Etymology.</title><p>The specific name refers to the type locality; noun in apposition.</p></tp:treatment-sec><tp:treatment-sec sec-type="Diagnosis"><title>Diagnosis.</title><p>The new species resembles <italic><tp:taxon-name><tp:taxon-name-part taxon-name-part-type="genus" reg="Pholcus">Pholcus</tp:taxon-name-part> <tp:taxon-name-part taxon-name-part-type="species" reg="liaoning">liaoning</tp:taxon-name-part></tp:taxon-name></italic> S. Li &amp; Yao, 2025 (<xref ref-type="bibr" rid="B5">Li et al. 2025</xref>: 301, figs 11, 12) by having similar uncus, male chelicerae, and epigyne (Fig. <xref ref-type="fig" rid="F5">5A, C, D</xref>), but it can be distinguished by prolatero-subdistal edge of procursus with blunt subdistal apophysis (<abbrev xmlns:xlink="http://www.w3.org/1999/xlink" xlink:title="subdistal apophysis" xlink:type="simple">sa</abbrev> in Fig. <xref ref-type="fig" rid="F4">4C</xref> vs. absent), by procursus with blunt ventro-distal apophysis (<abbrev xmlns:xlink="http://www.w3.org/1999/xlink" xlink:title="ventro-distal apophysis" xlink:type="simple">vda</abbrev> in Fig. <xref ref-type="fig" rid="F4">4A–C</xref> vs. pointed), by vulval anterior arch bearing pair of membranous lamella with medially sclerotized part each (<abbrev xmlns:xlink="http://www.w3.org/1999/xlink" xlink:title="membranous lamella" xlink:type="simple">ml</abbrev> in Fig. <xref ref-type="fig" rid="F5">5B</xref> vs. absent), and by vulval pore plates anteriorly blunt (<abbrev xmlns:xlink="http://www.w3.org/1999/xlink" xlink:title="pore plate" xlink:type="simple">pp</abbrev> in Fig. <xref ref-type="fig" rid="F5">5B</xref> vs. pointed).</p><fig id="F4" position="float" orientation="portrait"><object-id xmlns:xlink="http://www.w3.org/1999/xlink" content-type="doi" xlink:type="simple">10.3897/zookeys.1275.186998.figure4</object-id><object-id xmlns:xlink="http://www.w3.org/1999/xlink" content-type="arpha" xlink:type="simple">F501A559-C2F8-5D1C-9EA4-7CD5768F8E26</object-id><label>Figure 4.</label><caption><p><italic><tp:taxon-name><tp:taxon-name-part taxon-name-part-type="genus" reg="Pholcus">Pholcus</tp:taxon-name-part> <tp:taxon-name-part taxon-name-part-type="species" reg="chifeng">chifeng</tp:taxon-name-part></tp:taxon-name></italic> sp. nov., holotype male. <bold>A</bold>. Palp, prolateral view; <bold>B</bold>. Palp, retrolateral view; <bold>C</bold>. Distal part of procursus, prolateral view; <bold>D</bold>. Distal part of procursus, dorsal view. Abbreviations: b = bulb, <abbrev xmlns:xlink="http://www.w3.org/1999/xlink" xlink:title="distal apophysis" xlink:type="simple">da</abbrev> = distal apophysis, <abbrev xmlns:xlink="http://www.w3.org/1999/xlink" xlink:title="dorsal spine" xlink:type="simple">ds</abbrev> = dorsal spine, e = embolus, <abbrev xmlns:xlink="http://www.w3.org/1999/xlink" xlink:title="membranous lamella" xlink:type="simple">ml</abbrev> = membranous lamella, <abbrev xmlns:xlink="http://www.w3.org/1999/xlink" xlink:title="procursus" xlink:type="simple">pr</abbrev> = procursus, <abbrev xmlns:xlink="http://www.w3.org/1999/xlink" xlink:title="prolatero-ventral protrusion" xlink:type="simple">pvp</abbrev> = prolatero-ventral protrusion, <abbrev xmlns:xlink="http://www.w3.org/1999/xlink" xlink:title="retrolatero-proximal apophysis" xlink:type="simple">rpa</abbrev> = retrolatero-proximal apophysis, <abbrev xmlns:xlink="http://www.w3.org/1999/xlink" xlink:title="subdistal apophysis" xlink:type="simple">sa</abbrev> = subdistal apophysis, u = uncus, <abbrev xmlns:xlink="http://www.w3.org/1999/xlink" xlink:title="ventral apophysis" xlink:type="simple">va</abbrev> = ventral apophysis, <abbrev xmlns:xlink="http://www.w3.org/1999/xlink" xlink:title="ventro-distal apophysis" xlink:type="simple">vda</abbrev> = ventro-distal apophysis, <abbrev xmlns:xlink="http://www.w3.org/1999/xlink" xlink:title="ventral protrusion" xlink:type="simple">vp</abbrev> = ventral protrusion. Scale bars: 0.20 (<bold>A, B</bold>); 0.10 (<bold>C, D</bold>).</p></caption><graphic xmlns:xlink="http://www.w3.org/1999/xlink" xlink:href="zookeys-1275-333_article-186998__-g004.jpg" id="oo_1578997.jpg" position="float" orientation="portrait" xlink:type="simple"><uri content-type="original_file" xlink:type="simple">https://binary.pensoft.net/fig/1578997</uri></graphic></fig><fig id="F5" position="float" orientation="portrait"><object-id xmlns:xlink="http://www.w3.org/1999/xlink" content-type="doi" xlink:type="simple">10.3897/zookeys.1275.186998.figure5</object-id><object-id xmlns:xlink="http://www.w3.org/1999/xlink" content-type="arpha" xlink:type="simple">0429410F-D23B-5875-A091-549699EC8C12</object-id><label>Figure 5.</label><caption><p><italic><tp:taxon-name><tp:taxon-name-part taxon-name-part-type="genus" reg="Pholcus">Pholcus</tp:taxon-name-part> <tp:taxon-name-part taxon-name-part-type="species" reg="chifeng">chifeng</tp:taxon-name-part></tp:taxon-name></italic> sp. nov., holotype male (<bold>C–F</bold>) and paratype female (<bold>A, B, G, H</bold>). <bold>A</bold>. Epigyne, ventral view; <bold>B</bold>. Vulva, dorsal view; <bold>C</bold>. Bulbal apophyses, prolateral view (the insert is retrolateral view of “pseudo-appendix”); <bold>D</bold>. Chelicerae, frontal view; <bold>E, G</bold>. Habitus, dorsal view; <bold>F</bold>. Habitus, lateral view; <bold>H</bold>. Habitus, ventral view. Abbreviations: <abbrev xmlns:xlink="http://www.w3.org/1999/xlink" xlink:title="anterior arch" xlink:type="simple">aa</abbrev> = anterior arch, b = bulb, <abbrev xmlns:xlink="http://www.w3.org/1999/xlink" xlink:title="distal apophysis" xlink:type="simple">da</abbrev> = distal apophysis, e = embolus, <abbrev xmlns:xlink="http://www.w3.org/1999/xlink" xlink:title="frontal apophysis" xlink:type="simple">fa</abbrev> = frontal apophysis, <abbrev xmlns:xlink="http://www.w3.org/1999/xlink" xlink:title="knob" xlink:type="simple">kn</abbrev> = knob, <abbrev xmlns:xlink="http://www.w3.org/1999/xlink" xlink:title="membranous lamella" xlink:type="simple">ml</abbrev> = membranous lamella, <abbrev xmlns:xlink="http://www.w3.org/1999/xlink" xlink:title="proximo-lateral apophysis" xlink:type="simple">pa</abbrev> = proximo-lateral apophysis, <abbrev xmlns:xlink="http://www.w3.org/1999/xlink" xlink:title="pore plate" xlink:type="simple">pp</abbrev> = pore plate, u = uncus. Scale bars: 0.10 (<bold>A</bold>); 0.20 (<bold>B–D</bold>); 0.10 (the insert in <bold>C</bold>); 1.00 (<bold>E–H</bold>).</p></caption><graphic xmlns:xlink="http://www.w3.org/1999/xlink" xlink:href="zookeys-1275-333_article-186998__-g005.jpg" id="oo_1578998.jpg" position="float" orientation="portrait" xlink:type="simple"><uri content-type="original_file" xlink:type="simple">https://binary.pensoft.net/fig/1578998</uri></graphic></fig></tp:treatment-sec><tp:treatment-sec sec-type="Description"><title>Description.</title><p><bold>Male (<italic>holotype</italic>): <italic>Measurements</italic></bold>: Total length 5.18 (5.29 with clypeus), carapace 1.58 long, 1.86 wide, opisthosoma 3.60 long, 1.63 wide. <bold><italic>Legs I and II</italic></bold> missing, <bold><italic>leg III</italic></bold>: 20.91 (6.06, 0.68, 5.06, 7.95, 1.16), <bold><italic>leg IV</italic></bold>: 27.26 (7.82, 0.69, 6.79, 10.38, 1.58). <bold><italic>Eye interdistances and diameters</italic></bold>: <abbrev xmlns:xlink="http://www.w3.org/1999/xlink" xlink:title="posterior median eye" xlink:type="simple">PME</abbrev>–<abbrev xmlns:xlink="http://www.w3.org/1999/xlink" xlink:title="posterior median eye" xlink:type="simple">PME</abbrev> 0.24, <abbrev xmlns:xlink="http://www.w3.org/1999/xlink" xlink:title="posterior median eye" xlink:type="simple">PME</abbrev> 0.15, <abbrev xmlns:xlink="http://www.w3.org/1999/xlink" xlink:title="posterior median eye" xlink:type="simple">PME</abbrev>–<abbrev xmlns:xlink="http://www.w3.org/1999/xlink" xlink:title="anterior lateral eye" xlink:type="simple">ALE</abbrev> 0.05, <abbrev xmlns:xlink="http://www.w3.org/1999/xlink" xlink:title="anterior median eye" xlink:type="simple">AME</abbrev>–<abbrev xmlns:xlink="http://www.w3.org/1999/xlink" xlink:title="anterior median eye" xlink:type="simple">AME</abbrev> 0.05, <abbrev xmlns:xlink="http://www.w3.org/1999/xlink" xlink:title="anterior median eye" xlink:type="simple">AME</abbrev> 0.09. <bold><italic>Sternum width/length</italic></bold>: 1.23/1.05.</p><p><bold><italic>Color</italic></bold>: Carapace yellowish, with brown radiating marks and marginal brown bands; ocular area yellowish, with median and lateral brown bands; clypeus and sternum yellowish, with brown marks. Legs yellowish, but dark brown on patellae and whitish on distal parts of femora and tibiae, with darker rings on subdistal parts of femora and proximal and subdistal parts of tibiae. Opisthosoma yellowish, with dorsal and lateral spots.</p><p><bold><italic>Body</italic></bold>: As in Fig. <xref ref-type="fig" rid="F5">5E, F</xref>; ocular area elevated, without eye-stalks.</p><p><bold><italic>Chelicerae</italic></bold>: As in Fig. <xref ref-type="fig" rid="F5">5D</xref>, with pair of proximo-lateral apophyses (<abbrev xmlns:xlink="http://www.w3.org/1999/xlink" xlink:title="proximo-lateral apophysis" xlink:type="simple">pa</abbrev>), pair of distal apophyses (<abbrev xmlns:xlink="http://www.w3.org/1999/xlink" xlink:title="distal apophysis" xlink:type="simple">da</abbrev>) with two teeth each, and pair of frontal apophyses (<abbrev xmlns:xlink="http://www.w3.org/1999/xlink" xlink:title="frontal apophysis" xlink:type="simple">fa</abbrev>).</p><p><bold><italic>Legs</italic></bold>: Legs with short vertical setae on tibiae, metatarsi, and tarsi.</p><p><bold><italic>Palp</italic></bold>: As in Fig. <xref ref-type="fig" rid="F4">4A, B</xref>; trochanter with short (2× longer than wide), retrolatero-proximally bulged ventral apophysis (<abbrev xmlns:xlink="http://www.w3.org/1999/xlink" xlink:title="ventral apophysis" xlink:type="simple">va</abbrev>); femur with retrolatero-proximal apophysis (<abbrev xmlns:xlink="http://www.w3.org/1999/xlink" xlink:title="retrolatero-proximal apophysis" xlink:type="simple">rpa</abbrev>) and indistinct ventral protrusion (<abbrev xmlns:xlink="http://www.w3.org/1999/xlink" xlink:title="ventral protrusion" xlink:type="simple">vp</abbrev>); tibia with prolatero-ventral protrusion (<abbrev xmlns:xlink="http://www.w3.org/1999/xlink" xlink:title="prolatero-ventral protrusion" xlink:type="simple">pvp</abbrev>); procursus (<abbrev xmlns:xlink="http://www.w3.org/1999/xlink" xlink:title="procursus" xlink:type="simple">pr</abbrev>) simple proximally, but complex distally, with raised prolatero-subdistal edge bearing pointed distal apophysis (<abbrev xmlns:xlink="http://www.w3.org/1999/xlink" xlink:title="distal apophysis" xlink:type="simple">da</abbrev>) and blunt subdistal apophysis (<abbrev xmlns:xlink="http://www.w3.org/1999/xlink" xlink:title="subdistal apophysis" xlink:type="simple">sa</abbrev>), ventro-distal apophysis (<abbrev xmlns:xlink="http://www.w3.org/1999/xlink" xlink:title="ventro-distal apophysis" xlink:type="simple">vda</abbrev>), dorso-distal membranous lamella (<abbrev xmlns:xlink="http://www.w3.org/1999/xlink" xlink:title="membranous lamella" xlink:type="simple">ml</abbrev>), and one slender dorsal spine (<abbrev xmlns:xlink="http://www.w3.org/1999/xlink" xlink:title="dorsal spine" xlink:type="simple">ds</abbrev>); uncus (u) nearly elliptical, with scales; “pseudo-appendix” semi-transparent (Fig. <xref ref-type="fig" rid="F5">5C</xref>); embolus (e) weakly sclerotized, with transparent distal projections.</p><p><bold>Female</bold> (<bold><italic>paratype</italic></bold>, <abbrev xmlns:xlink="http://www.w3.org/1999/xlink" content-type="institution" xlink:title="Shenyang Normal University in Liaoning, China" xlink:type="simple">SYNU</abbrev>-Ar00546): Similar to male, habitus as in Fig. <xref ref-type="fig" rid="F5">5G, H</xref>. Total length 4.94 (5.05 with clypeus), carapace 1.46 long, 1.64 wide, opisthosoma 3.48 long, 1.61 wide; <bold><italic>tibia I</italic></bold>: 7.44; <bold><italic>tibia I <abbrev xmlns:xlink="http://www.w3.org/1999/xlink" xlink:title="length/diameter ratio" xlink:type="simple">L/d</abbrev></italic></bold>: 47. <bold><italic>Eye interdistances and diameters</italic></bold>: <abbrev xmlns:xlink="http://www.w3.org/1999/xlink" xlink:title="posterior median eye" xlink:type="simple">PME</abbrev>–<abbrev xmlns:xlink="http://www.w3.org/1999/xlink" xlink:title="posterior median eye" xlink:type="simple">PME</abbrev> 0.20, <abbrev xmlns:xlink="http://www.w3.org/1999/xlink" xlink:title="posterior median eye" xlink:type="simple">PME</abbrev> 0.15, <abbrev xmlns:xlink="http://www.w3.org/1999/xlink" xlink:title="posterior median eye" xlink:type="simple">PME</abbrev>–<abbrev xmlns:xlink="http://www.w3.org/1999/xlink" xlink:title="anterior lateral eye" xlink:type="simple">ALE</abbrev> 0.04, <abbrev xmlns:xlink="http://www.w3.org/1999/xlink" xlink:title="anterior median eye" xlink:type="simple">AME</abbrev>–<abbrev xmlns:xlink="http://www.w3.org/1999/xlink" xlink:title="anterior median eye" xlink:type="simple">AME</abbrev> 0.03, <abbrev xmlns:xlink="http://www.w3.org/1999/xlink" xlink:title="anterior median eye" xlink:type="simple">AME</abbrev> 0.08. <bold><italic>Sternum width/length</italic></bold>: 1.02/0.90. Clypeus brown. Epigyne (Fig. <xref ref-type="fig" rid="F5">5A</xref>) posteriorly slightly curved, with knob (kn). Vulva (Fig. <xref ref-type="fig" rid="F5">5B</xref>) with ridge-shaped anterior arch (<abbrev xmlns:xlink="http://www.w3.org/1999/xlink" xlink:title="anterior arch" xlink:type="simple">aa</abbrev>) bearing pair of membranous lamellae (<abbrev xmlns:xlink="http://www.w3.org/1999/xlink" xlink:title="membranous lamella" xlink:type="simple">ml</abbrev>) with medially sclerotized parts each, and pair of nearly quadrilateral pore plates (<abbrev xmlns:xlink="http://www.w3.org/1999/xlink" xlink:title="pore plate" xlink:type="simple">pp</abbrev>).</p></tp:treatment-sec><tp:treatment-sec sec-type="Variation"><title>Variation.</title><p>Tibia I in male paratype (<abbrev xmlns:xlink="http://www.w3.org/1999/xlink" content-type="institution" xlink:title="Shenyang Normal University in Liaoning, China" xlink:type="simple">SYNU</abbrev>-Ar00545): 9.68; tibia I <abbrev xmlns:xlink="http://www.w3.org/1999/xlink" xlink:title="length/diameter ratio" xlink:type="simple">L/d</abbrev>: 69; retrolateral trichobothrium on tibia I situated at 3% proximally; tarsus I with 31 distinct pseudosegments. Tibia I in the other two female paratypes (<abbrev xmlns:xlink="http://www.w3.org/1999/xlink" content-type="institution" xlink:title="Shenyang Normal University in Liaoning, China" xlink:type="simple">SYNU</abbrev>-Ar00547–548): 7.83, 8.01.</p></tp:treatment-sec><tp:treatment-sec sec-type="Habitat"><title>Habitat.</title><p>Underside of overhang on rocky cliffs in a mountainous area.</p></tp:treatment-sec><tp:treatment-sec sec-type="Distribution"><title>Distribution.</title><p>China (Inner Mongolia, known only from the type locality; Fig. <xref ref-type="fig" rid="F1">1</xref>).</p></tp:treatment-sec><tp:treatment-sec><!--Section generated to contain objects referenced in tp:taxon-treatment.--><fig id="F1" position="float" orientation="portrait"><object-id xmlns:xlink="http://www.w3.org/1999/xlink" content-type="doi" xlink:type="simple">10.3897/zookeys.1275.186998.figure1</object-id><object-id xmlns:xlink="http://www.w3.org/1999/xlink" content-type="arpha" xlink:type="simple">23BA4BC6-9DB7-599C-B21F-049E4B1A773E</object-id><label>Figure 1.</label><caption><p>Distribution records and habitats of new species within the <italic><tp:taxon-name><tp:taxon-name-part taxon-name-part-type="genus" reg="Pholcus">Pholcus</tp:taxon-name-part> <tp:taxon-name-part taxon-name-part-type="species" reg="phungiformes">phungiformes</tp:taxon-name-part></tp:taxon-name></italic> species group. <bold>A</bold>. Distribution records (<bold>1</bold>. <italic><tp:taxon-name><tp:taxon-name-part taxon-name-part-type="genus" reg="Pholcus">P.</tp:taxon-name-part> <tp:taxon-name-part taxon-name-part-type="species" reg="alashan">alashan</tp:taxon-name-part></tp:taxon-name></italic> sp. nov.; <bold>2</bold>. <italic><tp:taxon-name><tp:taxon-name-part taxon-name-part-type="genus" reg="Pholcus">P.</tp:taxon-name-part> <tp:taxon-name-part taxon-name-part-type="species" reg="chifeng">chifeng</tp:taxon-name-part></tp:taxon-name></italic> sp. nov.); <bold>B</bold>. Habitat of <italic><tp:taxon-name><tp:taxon-name-part taxon-name-part-type="genus" reg="Pholcus">P.</tp:taxon-name-part> <tp:taxon-name-part taxon-name-part-type="species" reg="alashan">alashan</tp:taxon-name-part></tp:taxon-name></italic> sp. nov.; <bold>C</bold>. Habitat of <italic><tp:taxon-name><tp:taxon-name-part taxon-name-part-type="genus" reg="Pholcus">P.</tp:taxon-name-part> <tp:taxon-name-part taxon-name-part-type="species" reg="chifeng">chifeng</tp:taxon-name-part></tp:taxon-name></italic> sp. nov.</p></caption><graphic xmlns:xlink="http://www.w3.org/1999/xlink" xlink:href="zookeys-1275-333_article-186998__-g001.jpg" id="oo_1578994.jpg" position="float" orientation="portrait" xlink:type="simple"><uri content-type="original_file" xlink:type="simple">https://binary.pensoft.net/fig/1578994</uri></graphic></fig></tp:treatment-sec><ref-list><ref id="B5"><mixed-citation xmlns:xlink="http://www.w3.org/1999/xlink" xlink:type="simple">Li J, He Q, Li S, Yao Z (2025) Filling a zoogeographical gap in China: taxonomic descriptions of six new spider species of the <italic><tp:taxon-name><tp:taxon-name-part taxon-name-part-type="genus">Pholcus</tp:taxon-name-part> <tp:taxon-name-part taxon-name-part-type="species">phungiformes</tp:taxon-name-part></tp:taxon-name></italic> species group (<tp:taxon-name><tp:taxon-name-part taxon-name-part-type="order">Araneae</tp:taxon-name-part></tp:taxon-name>, <tp:taxon-name><tp:taxon-name-part taxon-name-part-type="family">Pholcidae</tp:taxon-name-part></tp:taxon-name>). ZooKeys 1232: 285–310. <ext-link xlink:href="10.3897/zookeys.1232.145622" ext-link-type="doi" xlink:type="simple">https://doi.org/10.3897/zookeys.1232.145622</ext-link></mixed-citation></ref></ref-list></tp:taxon-treatment>
